# Supplementary material for: Galloping Bubbles
Source: Nat Commun. 2025 Feb 12;16:1572. doi: 10.1038/s41467-025-56611-5 (PMC11822036; doi:10.1038/s41467-025-56611-5)
Supplement: Supplementary file 9 — Source Data [file 41467_2025_56611_MOESM9_ESM.xlsx]

## Sheet: Fig 1e
Figure 1e	Experimental phase diagram
Driving Frequency (Hz)	Bubble Volume (mm3)	Interpolated Bubble Radius (mm)	Driving Amplitude (mm)	Bubble Speed (mm/s)	Classification		Classification Legend
40	6.5	1.3558	0	0	1		1	Not galloping (stationary below threshold; break-up above)
40	6.5	1.3558	0.038827	0	1		2	Straight-line galloping
40	6.5	1.3558	0.077653	0	1		3	Orbital galloping
40	6.5	1.3558	0.11648	0	1		4	Run-and-tumble galloping
40	6.5	1.3558	0.15531	0	1
40	6.5	1.3558	0.19413	0	1
40	6.5	1.3558	0.23296	0	1		Fitted bubble radius interpolated using a linear fit to R(Vb) measurements which are obtained by fitting a sphere to the base state shape e.g. see supplementary Figure S1
40	6.5	1.3558	0.27179	0	1
40	6.5	1.3558	0.31061	0	1
40	6.5	1.3558	0.34944	0	1
40	6.5	1.3558	0.38827	0	1
40	6.5	1.3558	0.42709	0	1
40	6.5	1.3558	0.46592	0	1
40	6.5	1.3558	0.50475	0	1
40	6.5	1.3558	0.54357	0	1
40	6.5	1.3558	0.5824	0	1
40	6.5	1.3558	0.62123	0	1
40	6.5	1.3558	0.66005	0	1
40	6.5	1.3558	0.69888	0	1
40	6.5	1.3558	0.73771	0	1
40	6.5	1.3558	0.77653	0	1
40	6.5	1.3558	0.81536	0	1
40	11.5	1.6771	0	0	1
40	11.5	1.6771	0.038827	0	1
40	11.5	1.6771	0.077653	0	1
40	11.5	1.6771	0.11648	0	1
40	11.5	1.6771	0.15531	0	1
40	11.5	1.6771	0.19413	0	1
40	11.5	1.6771	0.23296	0	1
40	11.5	1.6771	0.27179	0	1
40	11.5	1.6771	0.31061	0	1
40	11.5	1.6771	0.34944	0	1
40	11.5	1.6771	0.38827	0	1
40	11.5	1.6771	0.42709	0	1
40	11.5	1.6771	0.46592	0	1
40	11.5	1.6771	0.50475	0	1
40	11.5	1.6771	0.54357	8.08258	4
40	11.5	1.6771	0.5824	22.5109	4
40	11.5	1.6771	0.62123	37.8355	4
40	11.5	1.6771	0.66005	42.2346	4
40	11.5	1.6771	0.69888	33.3495	4
40	11.5	1.6771	0.73771	0	1
40	11.5	1.6771	0.77653	0	1
40	11.5	1.6771	0.81536	0	1
40	16.5	1.9985	0	0	1
40	16.5	1.9985	0.038827	0	1
40	16.5	1.9985	0.077653	0	1
40	16.5	1.9985	0.11648	0	1
40	16.5	1.9985	0.15531	0	1
40	16.5	1.9985	0.19413	0	1
40	16.5	1.9985	0.23296	0	1
40	16.5	1.9985	0.27179	0	1
40	16.5	1.9985	0.31061	0	1
40	16.5	1.9985	0.34944	0	1
40	16.5	1.9985	0.38827	0	1
40	16.5	1.9985	0.42709	0	1
40	16.5	1.9985	0.46592	14.3845	2
40	16.5	1.9985	0.50475	16.5127	2
40	16.5	1.9985	0.54357	22.8257	2
40	16.5	1.9985	0.5824	38.529	4
40	16.5	1.9985	0.62123	43.586	4
40	16.5	1.9985	0.66005	28.358	4
40	16.5	1.9985	0.69888	0	1
40	16.5	1.9985	0.73771	0	1
40	16.5	1.9985	0.77653	0	1
40	16.5	1.9985	0.81536	0	1
40	21.5	2.3199	0	0	1
40	21.5	2.3199	0.038827	0	1
40	21.5	2.3199	0.077653	0	1
40	21.5	2.3199	0.11648	0	1
40	21.5	2.3199	0.15531	0	1
40	21.5	2.3199	0.19413	0	1
40	21.5	2.3199	0.23296	0	1
40	21.5	2.3199	0.27179	0	1
40	21.5	2.3199	0.31061	0	1
40	21.5	2.3199	0.34944	12.179	2
40	21.5	2.3199	0.38827	13.7842	2
40	21.5	2.3199	0.42709	13.4562	2
40	21.5	2.3199	0.46592	20.109	3
40	21.5	2.3199	0.50475	28.4366	3
40	21.5	2.3199	0.54357	0	1
40	21.5	2.3199	0.5824	0	1
40	21.5	2.3199	0.62123	0	1
40	21.5	2.3199	0.66005	0	1
40	21.5	2.3199	0.69888	0	1
40	21.5	2.3199	0.73771	0	1
40	21.5	2.3199	0.77653	0	1
40	21.5	2.3199	0.81536	0	1
40	26.5	2.6412	0	0	1
40	26.5	2.6412	0.038827	0	1
40	26.5	2.6412	0.077653	0	1
40	26.5	2.6412	0.11648	0	1
40	26.5	2.6412	0.15531	0	1
40	26.5	2.6412	0.19413	0	1
40	26.5	2.6412	0.23296	0	1
40	26.5	2.6412	0.27179	0	1
40	26.5	2.6412	0.31061	7.68254	2
40	26.5	2.6412	0.34944	12.1465	2
40	26.5	2.6412	0.38827	13.6159	2
40	26.5	2.6412	0.42709	13.1203	3
40	26.5	2.6412	0.46592	20.7619	3
40	26.5	2.6412	0.50475	27.5492	3
40	26.5	2.6412	0.54357	0	1
40	26.5	2.6412	0.5824	0	1
40	26.5	2.6412	0.62123	0	1
40	26.5	2.6412	0.66005	0	1
40	26.5	2.6412	0.69888	0	1
40	26.5	2.6412	0.73771	0	1
40	26.5	2.6412	0.77653	0	1
40	26.5	2.6412	0.81536	0	1
40	30	2.8662	0	0	1
40	30	2.8662	0.031061	0	1
40	30	2.8662	0.062123	0	1
40	30	2.8662	0.093184	0	1
40	30	2.8662	0.12425	0	1
40	30	2.8662	0.15531	0	1
40	30	2.8662	0.18637	0	1
40	30	2.8662	0.21743	0	1
40	30	2.8662	0.27505	3.42	2
40	30	2.8662	0.30005	8.86	2
40	30	2.8662	0.32506	10.528	2
40	30	2.8662	0.35006	11.158	2
40	30	2.8662	0.37506	12.755	3
40	30	2.8662	0.40007	15.432	3
40	30	2.8662	0.41933	0	1
40	35	3.1876	0	0	1
40	35	3.1876	0.031061	0	1
40	35	3.1876	0.062123	0	1
40	35	3.1876	0.093184	0	1
40	35	3.1876	0.12425	0	1
40	35	3.1876	0.15531	0	1
40	35	3.1876	0.18637	0	1
40	35	3.1876	0.21743	0	1
40	35	3.1876	0.26402	2.71	2
40	35	3.1876	0.29508	4.58	2
40	35	3.1876	0.32614	7.71	3
40	35	3.1876	0.3572	0	1

## Sheet: Fig 2e
Figure 2e	DNS full bubble phase diagram
Driving Frequency (Hz)	Bubble Volume (mm3)	Fitted Bubble Radius (mm)	Driving Amplitude (mm)	Bubble Speed (mm/s)	Galloping (0 = not galloping, 1 = straight-line galloping)
40	10.021	1.5275	0.2	0.0955104	0
40	10.025	1.5278	0.25	0.163274	0
40	10.028	1.528	0.3	0.20316	0
40	10.035	1.5284	0.35	0.22637	0
40	10.036	1.5285	0.4	0.232488	0
40	10.041	1.5288	0.45	0.279489	0
40	10.034	1.5284	0.5	0.358314	0
40	10.041	1.5288	0.55	0.366595	0
40	10.04	1.5287	0.6	0.418887	0
40	10.03	1.5281	0.65	0.573633	0
40	10.038	1.5286	0.7	0.549534	0
40	10.038	1.5286	0.75	0.576276	0
40	12.528	1.6901	0.2	0.0767336	0
40	12.535	1.6906	0.25	0.105838	0
40	12.537	1.6907	0.3	0.201619	0
40	12.541	1.691	0.35	0.203028	0
40	12.552	1.6917	0.4	0.251148	0
40	12.556	1.692	0.45	0.278172	0
40	12.552	1.6917	0.5	0.304825	0
40	12.537	1.6907	0.55	0.321482	0
40	12.543	1.6911	0.6	0.341071	0
40	12.544	1.6912	0.65	0.157909	0
40	15.031	1.8525	0.2	0.0729576	0
40	15.05	1.8537	0.25	0.0941683	0
40	15.051	1.8538	0.3	0.132525	0
40	15.059	1.8543	0.35	0.186475	0
40	15.075	1.8554	0.4	0.195241	0
40	15.08	1.8557	0.45	0.185111	0
40	15.021	1.8519	0.5	0.0939552	0
40	17.545	2.0156	0.2	0.0904313	0
40	17.556	2.0163	0.25	0.0596005	0
40	17.56	2.0166	0.3	0.07086	0
40	17.572	2.0173	0.35	0.0741688	0
40	17.592	2.0186	0.4	0.0359192	0
40	17.603	2.0193	0.45	0.876518	0
40	20.042	2.1776	0.2	0.089452	0
40	20.062	2.1789	0.25	0.0552102	0
40	20.072	2.1795	0.3	0.0493592	0
40	20.092	2.1808	0.35	0.0277508	0
40	20.107	2.1818	0.4	0.405418	0
40	20.036	2.1772	0.45	15.3512	1
40	20.036	2.1772	0.5	17.8223	1
40	22.548	2.3401	0.2	0.0597378	0
40	22.561	2.341	0.25	0.0544175	0
40	22.584	2.3425	0.3	0.0264352	0
40	22.606	2.3439	0.35	0.321996	0
40	22.545	2.3399	0.45	16.3108	1
40	22.545	2.3399	0.5	16.602	1
40	25.053	2.5026	0.2	0.0784186	0
40	25.065	2.5034	0.25	0.00565126	0
40	25.096	2.5054	0.3	0.296624	0
40	25.05	2.5024	0.35	7.75528	1
40	25.051	2.5025	0.4	14.1593	1
40	25.047	2.5022	0.45	13.8489	1
40	27.55	2.6646	0.2	0.0841824	0
40	27.572	2.666	0.25	0.217849	0
40	27.56	2.6653	0.35	11.3806	1
40	27.562	2.6654	0.4	12.4106	1
40	27.557	2.6651	0.45	10.5638	1
40	30.067	2.8279	0.2	0.0550019	0
40	30.093	2.8296	0.25	0.866558	0
40	30.065	2.8277	0.3	6.30344	1
40	30.074	2.8283	0.35	10.7195	1
40	30.063	2.8276	0.4	10.1571	1
40	32.585	2.9912	0.2	0.198902	0
40	32.573	2.9904	0.3	6.83766	1
40	32.581	2.991	0.35	9.07453	1
40	35.108	3.1549	0.2	0.441036	0
40	35.092	3.1538	0.3	5.79955	1
40	35.089	3.1537	0.35	6.36205	1

## Sheet: Fig 2f
Figure 2f	DNS hemispherical bubble phase diagram
Driving Frequency (Hz)	Bubble Volume (mm3)	Driving Amplitude (mm)	Bubble Speed (mm/s)	Galloping
40	9.997	0.2	0.129109	0
40	10.006	0.25	0.201556	0
40	9.994	0.3	0.161841	0
40	9.994	0.35	0.127774	0
40	9.996	0.4	0.112656	0
40	9.985	0.45	0.126403	0
40	9.971	0.5	0.164521	0
40	9.945	0.55	0.181805	0
40	15.001	0.2	0.126328	0
40	15.024	0.25	0.151633	0
40	14.999	0.3	0.122691	0
40	15.03	0.35	0.120739	0
40	15.042	0.4	0.146295	0
40	15.005	0.45	0.152073	0
40	15.002	0.5	0.17121	0
40	14.956	0.55	0.179152	0
40	20.02	0.2	0.0812384	0
40	20.098	0.25	0.108389	0
40	20.16	0.3	0.0986889	0
40	20.165	0.35	0.0921837	0
40	20.2	0.4	0.11561	0
40	20.144	0.45	0.110532	0
40	25.094	0.2	0.122784	0
40	25.172	0.25	0.0726676	0
40	25.212	0.3	0.0817971	0
40	25.227	0.35	0.0208583	0
40	25.326	0.4	11.5138	1
40	25.351	0.45	13.2603	1
40	30.194	0.2	0.0835939	0
40	30.292	0.25	0.070232	0
40	30.142	0.3	8.22199	1
40	30.163	0.35	12.8514	1
40	30.159	0.4	14.1731	1
40	35.382	0.2	0.523112	0
40	35.197	0.25	7.64774	1
40	35.191	0.3	11.6885	1
40	35.21	0.35	13.3283	1
40	35.189	0.4	13.6313	1
40	40.241	0.25	8.47394	1
40	40.234	0.3	11.1489	1
40	40.233	0.35	11.7068	1

## Sheet: Fig 2h
Figure 2h	Hemispherical bubble spectrum slice
Driving Amplitude (mm)	Bubble Volume (mm3)	Driving Frequency (Hz)	| a20 / A |	| a31 / A |	| a40 / A |	Bubble Speed (mm/s)
0.2	25.021	10	3.01585	0.0044459	0.122217	0.067141
0.2	25.006	12.5	5.37529	0.0059496	0.206521	0.074225
0.2	24.989	15	9.34935	0.0089548	0.370957	0.0597
0.2	24.971	17.5	17.1273	0.013278	1.0485	0.14912
0.2	25.03	20	30.2978	0.013684	4.03357	0.013198
0.2	25.025	22.5	29.7556	0.01656	4.9588	0.050713
0.2	25.005	25	26.1279	0.023381	4.89685	0.071215
0.2	25.004	27.5	23.5162	0.027927	4.73437	0.063701
0.2	25.001	30	22.4898	0.030411	4.1766	0.055038
0.2	24.991	32.5	21.5367	0.03068	3.49905	0.08988
0.2	25.012	35	20.4689	0.035727	3.24629	0.093429
0.2	25.069	37.5	19.5127	0.045854	3.30873	0.097013
0.2	25.09	40	18.7351	0.047473	3.6784	0.11122
0.2	25.104	42.5	18.1119	0.056693	4.34433	0.083217
0.2	25.232	45	17.6443	0.16153	5.32589	0.041838
0.2	25.284	46.25	17.4813	0.85155	5.90237	0.58978
0.2	25.147	50	17.3881	5.223	7.047	6.106
0.2	25.15	51.25	17.4202	5.1441	7.7238	6.3175	Galloping region
0.2	25.153	52.5	17.4837	4.6815	8.65443	5.856
0.2	25.14	58.75	18.955	0.022083	16.229	0.020687
0.2	25.634	60	19.1274	0.029524	16.049	0.1115
0.2	25.772	61.25	19.0499	0.034768	15.6623	0.091097
0.2	25.733	63.75	18.9837	0.033588	14.8777	0.12452

## Sheet: Fig 3d
Figure 3d	Hemispherical bubble mode amplitudes
			Bubble 1 (Figure S4)				Bubble 2				Bubble 3				Bubble 4				Bubble 5				Bubble 6				Bubble 7				Bubble 8				Bubble 9				Bubble 10
		Bubble Volume (mm3)	30.139			Bubble Volume (mm3)	30.16			Bubble Volume (mm3)	30.155			Bubble Volume (mm3)	35.193			Bubble Volume (mm3)	35.188			Bubble Volume (mm3)	35.205			Bubble Volume (mm3)	35.184			Bubble Volume (mm3)	40.236			Bubble Volume (mm3)	40.229			Bubble Volume (mm3)	40.228
		Driving Amplitude (mm)	0.3			Driving Amplitude (mm)	0.35			Driving Amplitude (mm)	0.4			Driving Amplitude (mm)	0.25			Driving Amplitude (mm)	0.3			Driving Amplitude (mm)	0.35			Driving Amplitude (mm)	0.4			Driving Amplitude (mm)	0.25			Driving Amplitude (mm)	0.3			Driving Amplitude (mm)	0.35
		Driving Frequency (Hz)	40			Driving Frequency (Hz)	40			Driving Frequency (Hz)	40			Driving Frequency (Hz)	40			Driving Frequency (Hz)	40			Driving Frequency (Hz)	40			Driving Frequency (Hz)	40			Driving Frequency (Hz)	40			Driving Frequency (Hz)	40			Driving Frequency (Hz)	40
		Bubble Speed (mm/s)	8.2475			Bubble Speed (mm/s)	12.8393			Bubble Speed (mm/s)	14.2209			Bubble Speed (mm/s)	7.6645			Bubble Speed (mm/s)	11.7112			Bubble Speed (mm/s)	13.3437			Bubble Speed (mm/s)	13.6925			Bubble Speed (mm/s)	8.4655			Bubble Speed (mm/s)	11.1301			Bubble Speed (mm/s)	11.76
t/T		a20 / A	a31 / A	a40 / A		a20 / A	a31 / A	a40 / A		a20 / A	a31 / A	a40 / A		a20 / A	a31 / A	a40 / A		a20 / A	a31 / A	a40 / A		a20 / A	a31 / A	a40 / A		a20 / A	a31 / A	a40 / A		a20 / A	a31 / A	a40 / A		a20 / A	a31 / A	a40 / A		a20 / A	a31 / A	a40 / A
0		-2.5476	0.1714	-0.2707		-2.9037	0.35356	-0.1753		-3.1103	0.39921	-0.13006		-2.1882	0.62709	0.0035691		-2.5527	0.80084	0.024413		-2.8171	0.81869	0.0075409		-3.0378	0.81154	-0.006853		-2.1462	0.96981	0.3176		-2.475	1.0564	0.30593		-2.7601	1.0302	0.27144
0.025		-3.0713	-0.10742	-0.44826		-3.3932	0.020644	-0.25277		-3.5664	0.081169	-0.13405		-2.7178	0.40029	-0.23146		-3.0657	0.53399	-0.15504		-3.3089	0.55336	-0.11814		-3.5001	0.55961	-0.082092		-2.674	0.79369	0.045357		-2.9914	0.86534	0.070678		-3.2555	0.84489	0.067288
0.05		-3.5539	-0.39563	-0.59752		-3.8361	-0.32368	-0.29913		-3.9717	-0.25291	-0.10269		-3.2092	0.1557	-0.45156		-3.5345	0.24196	-0.30735		-3.7523	0.26094	-0.20679		-3.9117	0.27469	-0.11108		-3.1621	0.58774	-0.2175		-3.4627	0.63795	-0.14082		-3.705	0.61842	-0.10175
0.075		-3.9826	-0.66874	-0.72035		-4.2217	-0.66031	-0.32385		-4.3192	-0.57914	-0.057056		-3.6519	-0.10218	-0.64835		-3.9516	-0.065601	-0.43351		-4.1422	-0.050707	-0.2658		-4.2663	-0.020796	-0.11299		-3.6031	0.35822	-0.46354		-3.884	0.3809	-0.32661		-4.1027	0.35829	-0.23678
0.1		-4.34	-0.92694	-0.80809		-4.5377	-0.97666	-0.33285		-4.6006	-0.884	-0.011664		-4.0329	-0.36386	-0.81568		-4.3046	-0.38238	-0.53053		-4.4678	-0.36926	-0.30139		-4.5595	-0.31895	-0.10204		-3.9868	0.11203	-0.68555		-4.246	0.1089	-0.48807		-4.4399	0.083495	-0.34676
0.125		-4.6177	-1.1541	-0.86932		-4.7779	-1.2583	-0.33906		-4.8093	-1.1615	0.025692		-4.3426	-0.61101	-0.95593		-4.5862	-0.6812	-0.61231		-4.7272	-0.66591	-0.33743		-4.7898	-0.60108	-0.099209		-4.3027	-0.14005	-0.87998		-4.5405	-0.1716	-0.62592		-4.7114	-0.19411	-0.44209
0.15		-4.8061	-1.3513	-0.90585		-4.9219	-1.5168	-0.33092		-4.9445	-1.4056	0.043771		-4.5719	-0.84111	-1.0675		-4.7862	-0.96298	-0.67656		-4.9094	-0.9457	-0.36926		-4.9515	-0.86416	-0.10907		-4.5428	-0.38604	-1.0479		-4.7614	-0.43987	-0.75046		-4.9164	-0.45261	-0.54187
0.175		-4.8986	-1.5231	-0.92111		-4.9881	-1.7283	-0.34182		-5.0014	-1.6191	0.042287		-4.7106	-1.0601	-1.1465		-4.8977	-1.2225	-0.7271		-5.0085	-1.203	-0.40186		-5.0434	-1.103	-0.13799		-4.7003	-0.62214	-1.1892		-4.9007	-0.70004	-0.85826		-5.0441	-0.70532	-0.63426
0.2		-4.8911	-1.675	-0.91875		-4.9565	-1.9146	-0.35288		-4.9632	-1.8129	0.031866		-4.7604	-1.2506	-1.2044		-4.9274	-1.4422	-0.78116		-5.0313	-1.4255	-0.45061		-5.0615	-1.3191	-0.18448		-4.7742	-0.83373	-1.3117		-4.96	-0.93253	-0.9636		-5.1011	-0.92662	-0.74245
0.225		-4.7901	-1.8008	-0.90994		-4.8299	-2.0758	-0.37		-4.8625	-1.9727	-0.013845		-4.7214	-1.4117	-1.2443		-4.8587	-1.6472	-0.8189		-4.9632	-1.6295	-0.49824		-5.0113	-1.5087	-0.25458		-4.7586	-1.0347	-1.4081		-4.9338	-1.1469	-1.0591		-5.0775	-1.1321	-0.85016
0.25		-4.6201	-1.8702	-0.91547		-4.6405	-2.1895	-0.4184		-4.6903	-2.1062	-0.083519		-4.5928	-1.5501	-1.2649		-4.7	-1.8266	-0.85221		-4.8071	-1.8129	-0.54832		-4.8675	-1.6914	-0.32051		-4.6558	-1.2173	-1.4831		-4.8213	-1.3441	-1.1438		-4.9735	-1.3205	-0.95738
0.275		-4.3698	-1.9097	-0.92113		-4.3677	-2.2756	-0.47645		-4.4373	-2.2178	-0.16706		-4.3859	-1.6507	-1.2763		-4.4762	-1.9549	-0.9031		-4.5925	-1.9528	-0.62595		-4.6803	-1.8353	-0.42496		-4.4696	-1.3785	-1.5388		-4.6236	-1.5254	-1.2161		-4.7872	-1.4965	-1.0575
0.3		-4.0472	-1.9154	-0.92942		-4.0151	-2.3338	-0.543		-4.1041	-2.3061	-0.2615		-4.1069	-1.7128	-1.2797		-4.1805	-2.0479	-0.95709		-4.3099	-2.0611	-0.71415		-4.426	-1.957	-0.53934		-4.2052	-1.5165	-1.5756		-4.3545	-1.6754	-1.2869		-4.5429	-1.6346	-1.1732
0.325		-3.6663	-1.8777	-0.94355		-3.6158	-2.3419	-0.63293		-3.7112	-2.3597	-0.3736		-3.7567	-1.7459	-1.2715		-3.8017	-2.1228	-1.0006		-3.944	-2.1526	-0.79442		-4.0847	-2.0675	-0.64294		-3.8881	-1.5934	-1.6123		-4.0362	-1.7715	-1.3703		-4.2423	-1.7396	-1.294
0.35		-3.2238	-1.812	-0.9561		-3.1529	-2.3177	-0.72615		-3.2616	-2.3774	-0.49651		-3.3477	-1.741	-1.2565		-3.3784	-2.1438	-1.0574		-3.5203	-2.2086	-0.88146		-3.6778	-2.1525	-0.74746		-3.5051	-1.6509	-1.6255		-3.6476	-1.8529	-1.4333		-3.8675	-1.8366	-1.391
0.375		-2.7234	-1.7264	-0.96416		-2.6289	-2.2673	-0.81441		-2.7501	-2.3649	-0.61628		-2.8904	-1.6956	-1.2356		-2.9055	-2.1255	-1.1139		-3.0511	-2.224	-0.97487		-3.2244	-2.2011	-0.85831		-3.0607	-1.691	-1.6148		-3.2008	-1.9094	-1.4813		-3.426	-1.9206	-1.4652
0.4		-2.1804	-1.6175	-0.96736		-2.0564	-2.1927	-0.89158		-2.1773	-2.3287	-0.71921		-2.3855	-1.6243	-1.2043		-2.3873	-2.0736	-1.1637		-2.5306	-2.21	-1.0595		-2.7182	-2.2196	-0.96035		-2.5765	-1.6904	-1.5906		-2.7096	-1.9327	-1.5172		-2.9396	-1.9735	-1.5278
0.425		-1.6144	-1.4799	-0.96371		-1.4684	-2.0825	-0.95988		-1.59	-2.2551	-0.81545		-1.8445	-1.5273	-1.1634		-1.8299	-1.9952	-1.2006		-1.9789	-2.161	-1.1359		-2.1757	-2.2044	-1.052		-2.0582	-1.6564	-1.5492		-2.186	-1.9193	-1.54		-2.4235	-1.988	-1.5794
0.45		-1.0477	-1.3066	-0.95104		-0.89392	-1.9287	-1.0192		-1.02	-2.1381	-0.90709		-1.2831	-1.4025	-1.1126		-1.2544	-1.8854	-1.2233		-1.4045	-2.0831	-1.1941		-1.6175	-2.1529	-1.1309		-1.5201	-1.5854	-1.4916		-1.6463	-1.864	-1.5492		-1.8862	-1.9663	-1.6134
0.475		-0.49003	-1.1057	-0.92384		-0.34258	-1.7365	-1.0611		-0.47658	-1.9816	-0.98457		-0.71477	-1.2537	-1.0488		-0.68468	-1.7382	-1.23		-0.84291	-1.9628	-1.2394		-1.0595	-2.0663	-1.1908		-0.97394	-1.4802	-1.4156		-1.0978	-1.7745	-1.5373		-1.3399	-1.9093	-1.6246
0.5		0.047029	-0.88228	-0.87877		0.16904	-1.5042	-1.0835		0.02397	-1.7848	-1.0447		-0.1587	-1.0781	-0.96994		-0.13537	-1.5562	-1.2145		-0.30294	-1.8063	-1.2616		-0.52884	-1.9391	-1.2327		-0.42695	-1.3517	-1.3178		-0.55216	-1.6557	-1.4988		-0.80688	-1.8109	-1.6128
0.525		0.5561	-0.64647	-0.81169		0.64078	-1.2429	-1.077		0.4781	-1.5525	-1.0788		0.37462	-0.88379	-0.87227		0.37977	-1.3421	-1.1725		0.19888	-1.6128	-1.2568		-0.038705	-1.7727	-1.2503		0.10362	-1.1985	-1.197		-0.033878	-1.4988	-1.4339		-0.2957	-1.6781	-1.5688
0.55		1.0261	-0.40388	-0.72062		1.0683	-0.96134	-1.0365		0.88614	-1.2931	-1.0767		0.87149	-0.67398	-0.75415		0.85142	-1.1019	-1.0995		0.64972	-1.3836	-1.2216		0.40132	-1.5695	-1.237		0.60316	-1.0234	-1.0515		0.45332	-1.3175	-1.3344		0.17451	-1.5075	-1.4913
0.575		1.4457	-0.15999	-0.60541		1.4489	-0.67178	-0.95565		1.2379	-1.0095	-1.038		1.3207	-0.45422	-0.61466		1.2724	-0.8439	-0.99279		1.0474	-1.1282	-1.1488		0.78568	-1.3347	-1.1864		1.0599	-0.83154	-0.88025		0.89077	-1.1086	-1.2008		0.59801	-1.308	-1.3733
0.6		1.8052	0.078457	-0.46638		1.7741	-0.38239	-0.83335		1.5384	-0.71773	-0.95093		1.7122	-0.22955	-0.4535		1.6371	-0.5779	-0.85011		1.3896	-0.8578	-1.0334		1.1111	-1.0757	-1.0928		1.4622	-0.62683	-0.68379		1.2746	-0.88377	-1.0299		0.96634	-1.0855	-1.2126
0.625		2.0938	0.3071	-0.30431		2.034	-0.10008	-0.67105		1.7787	-0.42547	-0.81603		2.0341	-0.0050645	-0.27477		1.9366	-0.31022	-0.67318		1.6703	-0.58082	-0.87521		1.3742	-0.80087	-0.95374		1.8003	-0.4136	-0.46435		1.5935	-0.6461	-0.8243		1.2708	-0.84511	-1.01
0.65		2.3029	0.52119	-0.12578		2.2173	0.1713	-0.47355		1.9491	-0.13893	-0.63877		2.2797	0.2136	-0.080992		2.1621	-0.046075	-0.46508		1.8831	-0.306	-0.67609		1.5736	-0.52287	-0.76767		2.0635	-0.19557	-0.22632		1.8439	-0.40562	-0.58629		1.5094	-0.59909	-0.76692
0.675		2.4266	0.7146	0.062382		2.3146	0.42944	-0.25326		2.0412	0.13455	-0.42475		2.441	0.42334	0.12229		2.3041	0.212	-0.23472		2.0179	-0.036419	-0.44469		1.701	-0.2477	-0.54203		2.2455	0.022006	0.024172		2.0152	-0.16403	-0.32353		1.6733	-0.35093	-0.49129
0.7		2.4588	0.88523	0.25209		2.3176	0.67215	-0.022035		2.0452	0.394	-0.19074		2.5146	0.6156	0.3266		2.3569	0.45895	0.0078558		2.0668	0.22418	-0.19121		1.7492	0.018469	-0.28745		2.3408	0.23525	0.27916		2.1022	0.074217	-0.044757		1.7585	-0.10809	-0.19281
0.725		2.3975	1.0287	0.43242		2.2273	0.89116	0.20386		1.9547	0.63657	0.045397		2.4969	0.78835	0.52369		2.3186	0.68827	0.25053		2.026	0.47222	0.068468		1.711	0.27366	-0.020767		2.3457	0.43974	0.5287		2.1002	0.30498	0.23786		1.7572	0.12862	0.11414
0.75		2.2447	1.1394	0.59202		2.0478	1.0768	0.41071		1.7767	0.85184	0.2667		2.3852	0.94149	0.70297		2.188	0.89544	0.48004		1.8952	0.70092	0.31986		1.5841	0.51342	0.24008		2.2596	0.62993	0.76149		2.0066	0.52547	0.51053		1.6673	0.35534	0.41392
0.775		2.0013	1.2176	0.71805		1.7761	1.2295	0.58044		1.511	1.0345	0.45561		2.1845	1.0667	0.85352		1.9669	1.0759	0.68148		1.6749	0.90577	0.54583		1.3699	0.73179	0.4765		2.0837	0.80266	0.96558		1.8244	0.72774	0.75865		1.4876	0.56891	0.68845
0.8		1.6741	1.2594	0.79899		1.4216	1.3404	0.69887		1.159	1.1813	0.59094		1.9001	1.1604	0.96517		1.6614	1.2231	0.84083		1.3689	1.0816	0.72862		1.0716	0.92326	0.66906		1.8226	0.95269	1.1291		1.5554	0.91011	0.96633		1.2231	0.76314	0.92083
0.825		1.2705	1.264	0.82442		0.98985	1.4072	0.75122		0.73065	1.2844	0.65774		1.5357	1.2249	1.0266		1.2751	1.3364	0.94282		0.98355	1.2232	0.85165		0.69526	1.0822	0.79942		1.4818	1.0781	1.2404		1.2071	1.066	1.1194		0.8778	0.93484	1.0929
0.85		0.80183	1.2285	0.78862		0.49243	1.4242	0.72977		0.2341	1.3382	0.64356		1.1035	1.2542	1.0313		0.81923	1.4092	0.97744		0.52802	1.3249	0.90156		0.24888	1.203	0.85209		1.0701	1.175	1.2899		0.78553	1.1936	1.2037		0.45892	1.0797	1.1886
0.875		0.28253	1.1501	0.69187		-0.054865	1.3853	0.63655		-0.31261	1.3336	0.55247		0.61351	1.2478	0.97466		0.3073	1.4361	0.94034		0.013455	1.381	0.87042		-0.25839	1.2794	0.81613		0.5987	1.2393	1.2714		0.30748	1.2822	1.2146		-0.017427	1.1882	1.2018
0.9		-0.27569	1.0304	0.53679		-0.63815	1.2882	0.47834		-0.89667	1.2661	0.39176		0.080991	1.202	0.85929		-0.24946	1.4148	0.83081		-0.53867	1.3824	0.76739		-0.80838	1.3017	0.69835		0.083874	1.2646	1.1855		-0.22047	1.3335	1.1438		-0.54033	1.2568	1.1273
0.925		-0.85535	0.86852	0.33997		-1.2379	1.1309	0.27967		-1.4979	1.1302	0.19216		-0.47972	1.1161	0.69146		-0.8295	1.339	0.66374		-1.1237	1.3287	0.59306		-1.3857	1.2632	0.51374		-0.46573	1.2539	1.0324		-0.7801	1.3397	0.99859		-1.0978	1.2807	0.96822
0.95		-1.4338	0.66676	0.13105		-1.8235	0.91677	0.0913		-2.0695	0.93688	0.029321		-1.0555	0.99101	0.48072		-1.4214	1.21	0.45198		-1.7141	1.2143	0.38156		-1.9638	1.1622	0.30304		-1.0289	1.2008	0.82775		-1.3545	1.2969	0.79407		-1.6678	1.2522	0.74902
0.975		-2.001	0.43105	-0.07456		-2.3794	0.65418	-0.060603		-2.6081	0.68973	-0.079732		-1.6292	0.82688	0.24571		-1.9993	1.0294	0.23144		-2.2869	1.0411	0.17556		-2.5155	1.0035	0.11923		-1.5943	1.1064	0.58369		-1.9262	1.203	0.55366		-2.2298	1.1688	0.50496

## Sheet: Fig S1
Figure S1	Base radius measurements
Bubble Volume (mm3)	Bubble Radius (mm)
5	1.157
10	1.696
15	1.922
20	2.218
25	2.532
35	3.173
